# Supplementary material for: MARCH1 Deletion Attenuates HFpEF by Promoting Adipose Beiging
Source: Compr Physiol. 2026 Apr 15;16(2):e70141. doi: 10.1002/cph4.70141 (PMC13083538; doi:10.1002/cph4.70141)
Supplement: Supplementary file 1 — Table S1: cph470141‐sup‐0001‐TableS1.xls. [file CPH4-16-e70141-s001.xls]

gene_id	BaseMean_DESeq2	BaseMean_control_M1-pef	BaseMean_case_pef	FoldChange	log2FoldChange	p-value	q-value	Regulation	FPKM_L12	FPKM_L14	FPKM_L33	FPKM_A10	FPKM_F77	FPKM_W34	FPKM_MWZ	gene_Dbxref	description	coding_type	pathway	pathway_description	GO_ID	GO_term	wiki_ID	wiki_term	Reactome_ID	Reactome_term	TF_family
Acss3	56.12937039816823	33.157279036017506	73.35843891978126	2.2044708758010363	1.1404324170239857	0.0001478948190723	0.0298037863240784	Up	0.3834248516308396	0.3203761414648899	0.4083056422993264	0.5101990271758502	0.211948412133052	0.2129534754105832	0.1112746996690861	380660	acyl-CoA synthetase short-chain family member 3	protein_coding	mmu00640	Propanoate metabolism	GO:0000166,GO:0003674,GO:0003987,GO:0005524,GO:0005739,GO:0005759,GO:0006629,GO:0008150,GO:0016874,GO:0043231,GO:0047760,GO:0050218	nucleotide binding|molecular_function|acetate-CoA ligase activity|ATP binding|mitochondrion|mitochondrial matrix|lipid metabolic process|biological_process|ligase activity|intracellular membrane-bounded organelle|butyrate-CoA ligase activity|propionate-CoA ligase activity			R-MMU-1430728,R-MMU-556833,R-MMU-74182,R-MMU-77111	Metabolism|Metabolism of lipids|Ketone body metabolism|Synthesis of Ketone Bodies
Acta1	16938.235400252164	27252.114154610364	9202.826334483523	0.3376933851065223	-1.5662141754397656	0.0001724293751541	0.0328018148001543	Down	318.87719376272497	155.23544685229368	131.98549650425852	139.28263460779206	538.0289300134364	591.8291877009602	464.9652601179425	11459	actin alpha 1%2C skeletal muscle	protein_coding	mmu04814	Motor proteins	GO:0000166,GO:0001725,GO:0005515,GO:0005524,GO:0005737,GO:0005856,GO:0005865,GO:0005884,GO:0015629,GO:0016787,GO:0030017,GO:0030240,GO:0032991,GO:0048741	nucleotide binding|stress fiber|protein binding|ATP binding|cytoplasm|cytoskeleton|striated muscle thin filament|actin filament|actin cytoskeleton|hydrolase activity|sarcomere|skeletal muscle thin filament assembly|protein-containing complex|skeletal muscle fiber development	WP385,WP5056,WP5242	Myometrial relaxation and contraction pathways|Burn wound healing|Comprehensive IL-17A signaling	R-MMU-390522,R-MMU-397014	Striated Muscle Contraction|Muscle contraction
Adam8	94.97141396637596	55.0416346724359	124.918748436831	2.26357763240378	1.1786047865783884	2.7002451834258e-05	0.0107513715780077	Up	0.6003939025178852	0.8794669162599436	1.1429647377020191	1.169609183543049	0.4824858352409823	0.4871501340836376	0.2520053261014101	11501	a disintegrin and metallopeptidase domain 8	protein_coding			GO:0000902,GO:0001525,GO:0002102,GO:0002523,GO:0002675,GO:0002693,GO:0004222,GO:0005178,GO:0005509,GO:0005515,GO:0005737,GO:0005886,GO:0006508,GO:0006954,GO:0007160,GO:0008233,GO:0008237,GO:0008270,GO:0009986,GO:0010718,GO:0016020,GO:0016787,GO:0022407,GO:0032010,GO:0032127,GO:0033089,GO:0042581,GO:0043406,GO:0043524,GO:0043534,GO:0045089,GO:0045670,GO:0045780,GO:0045785,GO:0046872,GO:0048247,GO:…	cell morphogenesis|angiogenesis|podosome|leukocyte migration involved in inflammatory response|positive regulation of acute inflammatory response|positive regulation of cellular extravasation|metalloendopeptidase activity|integrin binding|calcium ion binding|protein binding|cytoplasm|plasma membrane|proteolysis|inflammatory response|cell-matrix adhesion|peptidase activity|metallopeptidase activit…			R-MMU-1474228,R-MMU-1474244,R-MMU-168249,R-MMU-168256,R-MMU-6798695	Degradation of the extracellular matrix|Extracellular matrix organization|Innate Immune System|Immune System|Neutrophil degranulation
Ahsg	153.3793043488663	95.0053029798804	197.15980537560569	2.058628524953553	1.0416835222685232	6.471865136953667e-06	0.0044321921203913	Up	3.7823642332731	4.9004498999197965	4.1390999419108185	4.139394111050799	3.1379053704023283	1.763466244720169	1.1906882232351246	11625	alpha-2-HS-glycoprotein	protein_coding			GO:0001503,GO:0004866,GO:0004869,GO:0005576,GO:0005615,GO:0005794,GO:0006953,GO:0008584,GO:0010951,GO:0030294,GO:0030308,GO:0030502,GO:0031012,GO:0032991,GO:0045780,GO:0046627,GO:0050727,GO:0050766,GO:0062023,GO:0065003	ossification|endopeptidase inhibitor activity|cysteine-type endopeptidase inhibitor activity|extracellular region|extracellular space|Golgi apparatus|acute-phase response|male gonad development|negative regulation of endopeptidase activity|receptor signaling protein tyrosine kinase inhibitor activity|negative regulation of cell growth|negative regulation of bone mineralization|extracellular matri…			R-MMU-109582,R-MMU-114608,R-MMU-168249,R-MMU-168256,R-MMU-381426,R-MMU-392499,R-MMU-597592,R-MMU-6798695,R-MMU-76002,R-MMU-76005,R-MMU-8957275	Hemostasis|Platelet degranulation |Innate Immune System|Immune System|Regulation of Insulin-like Growth Factor (IGF) transport and uptake by Insulin-like Growth Factor Binding Proteins (IGFBPs)|Metabolism of proteins|Post-translational protein modification|Neutrophil degranulation|Platelet activation, signaling and aggregation|Response to elevated platelet cytosolic Ca2+|Post-translational protei…
Ano5	160.39763181006887	248.48272081917355	94.3338150532404	0.3798813224144851	-1.3963793139779104	5.440624361537909e-12	4.657446484694527e-08	Down	0.381724411969527	0.474974693641358	0.4071565440716053	0.2570877718127439	0.9832028050765964	1.0106717643959846	0.9000687855481181	233246	anoctamin 5	protein_coding			GO:0005229,GO:0005254,GO:0005783,GO:0005886,GO:0006821,GO:0016020,GO:0017128,GO:0031982,GO:0046983,GO:1902476	intracellular calcium activated chloride channel activity|chloride channel activity|endoplasmic reticulum|plasma membrane|chloride transport|membrane|phospholipid scramblase activity|vesicle|protein dimerization activity|chloride transmembrane transport			R-MMU-2672351,R-MMU-382551,R-MMU-983712	Stimuli-sensing channels|Transport of small molecules|Ion channel transport
Bmper	209.62937531765027	131.6115573470655	268.1427387955888	2.035856770766351	1.0256360666328173	4.866409417931311e-06	0.0034715748185167	Up	1.974748802329932	2.295299967067697	1.534292552393684	3.1411243552325683	1.195122231144078	1.155108406376417	0.8491069440027369	73230	BMP-binding endothelial regulator	protein_coding			GO:0001568,GO:0001657,GO:0002043,GO:0005201,GO:0005515,GO:0005576,GO:0005615,GO:0010594,GO:0030509,GO:0030514,GO:0031012,GO:0032880,GO:0042118,GO:0045765,GO:0048839,GO:0060395,GO:0062023,GO:0070374,GO:1903672	blood vessel development|ureteric bud development|blood vessel endothelial cell proliferation involved in sprouting angiogenesis|extracellular matrix structural constituent|protein binding|extracellular region|extracellular space|regulation of endothelial cell migration|BMP signaling pathway|negative regulation of BMP signaling pathway|extracellular matrix|regulation of protein localization|endot…
Capn3	99.47734696173764	141.0232081974995	68.31795103491626	0.4843442652837775	-1.0458952348611266	1.8957912251127e-05	0.0081144603912886	Down	0.7123259858279359	0.5737723472722668	0.7795093927298915	0.4295561104755487	1.5512599848137665	0.9093025107747644	1.2934583212351622	12335	calpain 3	protein_coding			GO:0003824,GO:0004198,GO:0005102,GO:0005509,GO:0005515,GO:0005634,GO:0005730,GO:0005737,GO:0005829,GO:0005886,GO:0006508,GO:0008233,GO:0008234,GO:0008307,GO:0012501,GO:0014718,GO:0014850,GO:0016787,GO:0019899,GO:0030016,GO:0030018,GO:0030163,GO:0030239,GO:0030315,GO:0031402,GO:0031432,GO:0031648,GO:0032991,GO:0033234,GO:0042802,GO:0043066,GO:0043122,GO:0045214,GO:0045661,GO:0045862,GO:0045892,GO:…	catalytic activity|calcium-dependent cysteine-type endopeptidase activity|signaling receptor binding|calcium ion binding|protein binding|nucleus|nucleolus|cytoplasm|cytosol|plasma membrane|proteolysis|peptidase activity|cysteine-type peptidase activity|structural constituent of muscle|programmed cell death|positive regulation of satellite cell activation involved in skeletal muscle regeneration|r…	WP6	Integrin-mediated cell adhesion	R-MMU-1474228,R-MMU-1474244	Degradation of the extracellular matrix|Extracellular matrix organization
Ccl11	113.11911013071486	58.51088936953708	154.07527570159823	2.633905747627898	1.3972037207414585	3.538649116796011e-05	0.0134633803397032	Up	2.518168620170109	5.417849145006242	2.591540165273316	7.679966843767871	1.7455428146560237	1.814493681729836	1.461188214913737	20292	chemokine (C-C motif) ligand 11	protein_coding	mmu04060,mmu04061,mmu04657,mmu04062,mmu05310	Cytokine-cytokine receptor interaction|Viral protein interaction with cytokine and cytokine receptor|IL-17 signaling pathway|Chemokine signaling pathway|Asthma	GO:0001938,GO:0002548,GO:0002551,GO:0005125,GO:0005576,GO:0005615,GO:0006935,GO:0006954,GO:0006955,GO:0007010,GO:0007015,GO:0007186,GO:0007611,GO:0008009,GO:0008360,GO:0030335,GO:0030593,GO:0030838,GO:0031640,GO:0031728,GO:0043547,GO:0045766,GO:0046983,GO:0048018,GO:0048020,GO:0048245,GO:0048247,GO:0050768,GO:0060444,GO:0060763,GO:0061844,GO:0070098,GO:0070371,GO:0070374,GO:0071346,GO:0071347,GO:…	positive regulation of endothelial cell proliferation|monocyte chemotaxis|mast cell chemotaxis|cytokine activity|extracellular region|extracellular space|chemotaxis|inflammatory response|immune response|cytoskeleton organization|actin filament organization|G protein-coupled receptor signaling pathway|learning or memory|chemokine activity|regulation of cell shape|positive regulation of cell migrat…	WP3632,WP2292	Lung fibrosis|Chemokine signaling pathway	R-MMU-162582,R-MMU-372790,R-MMU-373076,R-MMU-375276,R-MMU-380108,R-MMU-388396,R-MMU-418594,R-MMU-500792	Signal Transduction|Signaling by GPCR|Class A/1 (Rhodopsin-like receptors)|Peptide ligand-binding receptors|Chemokine receptors bind chemokines|GPCR downstream signalling|G alpha (i) signalling events|GPCR ligand binding
Ccl5	55.26287536469316	32.30369642042226	72.48225957289635	2.2394394788641154	1.163137677704024	9.135657359898024e-05	0.0236549051045481	Up	4.728666262311915	4.8366975095518265	4.007307001176701	3.7551170760368766	2.347076992638989	1.1215159680277151	2.165213225628657	20304	chemokine (C-C motif) ligand 5	protein_coding	mmu04668,mmu04060,mmu04061,mmu04620,mmu04621,mmu04623,mmu04062,mmu05164,mmu05168,mmu05163,mmu05142,mmu05323,mmu05020,mmu05417	TNF signaling pathway|Cytokine-cytokine receptor interaction|Viral protein interaction with cytokine and cytokine receptor|Toll-like receptor signaling pathway|NOD-like receptor signaling pathway|Cytosolic DNA-sensing pathway|Chemokine signaling pathway|Influenza A|Herpes simplex virus 1 infection|Human cytomegalovirus infection|Chagas disease|Rheumatoid arthritis|Prion disease|Lipid and atherosc…	GO:0002230,GO:0002548,GO:0004435,GO:0004672,GO:0005125,GO:0005576,GO:0005615,GO:0005737,GO:0006816,GO:0006874,GO:0006887,GO:0006935,GO:0006954,GO:0006955,GO:0007159,GO:0007186,GO:0007267,GO:0008009,GO:0008201,GO:0009636,GO:0010628,GO:0010759,GO:0010820,GO:0014911,GO:0016004,GO:0030298,GO:0030335,GO:0030593,GO:0031269,GO:0031328,GO:0031584,GO:0031622,GO:0031726,GO:0031730,GO:0033634,GO:0034097,GO:…	positive regulation of defense response to virus by host|monocyte chemotaxis|phosphatidylinositol phospholipase C activity|protein kinase activity|cytokine activity|extracellular region|extracellular space|cytoplasm|calcium ion transport|intracellular calcium ion homeostasis|exocytosis|chemotaxis|inflammatory response|immune response|leukocyte cell-cell adhesion|G protein-coupled receptor signali…	WP3632,WP1243,WP2292,WP5242	Lung fibrosis|EBV LMP1 signaling|Chemokine signaling pathway|Comprehensive IL-17A signaling	R-MMU-162582,R-MMU-372790,R-MMU-373076,R-MMU-375276,R-MMU-380108,R-MMU-388396,R-MMU-418594,R-MMU-500792	Signal Transduction|Signaling by GPCR|Class A/1 (Rhodopsin-like receptors)|Peptide ligand-binding receptors|Chemokine receptors bind chemokines|GPCR downstream signalling|G alpha (i) signalling events|GPCR ligand binding
Cidec	18.93531777530367	3.2872593600387017	30.671361586752404	9.232097897963996	3.206658522527408	1.1364785461407346e-05	0.0057228379966104	Up	0.583985543253125	0.1810082709072189	0.3697067080981553	1.084945328984586	0.0677598675937562	0.1073587935206018	0.0	14311	cell death-inducing DFFA-like effector c	protein_coding	mmu04923	Regulation of lipolysis in adipocytes	GO:0001786,GO:0005634,GO:0005783,GO:0005811,GO:0005829,GO:0006869,GO:0006915,GO:0019915,GO:0034389,GO:0035091,GO:0042981,GO:0050995,GO:0070300,GO:0090209,GO:0097194,GO:0120013,GO:0140693,GO:0160077	phosphatidylserine binding|nucleus|endoplasmic reticulum|lipid droplet|cytosol|lipid transport|apoptotic process|lipid storage|lipid droplet organization|phosphatidylinositol binding|regulation of apoptotic process|negative regulation of lipid catabolic process|phosphatidic acid binding|negative regulation of triglyceride metabolic process|execution phase of apoptosis|lipid transfer activity|mole…			R-MMU-1430728,R-MMU-556833,R-MMU-8964572	Metabolism|Metabolism of lipids|Lipid particle organization
Cntfr	78.5441110857055	38.9494422568982	108.24011270731094	2.7663879986972404	1.4680035153242044	3.6758667582614974e-06	0.0028606597621906	Up	0.6487366388081158	0.7543603269075259	0.6114165781306657	1.0089090527923943	0.3203061683006301	0.3659476025842413	0.1125665431480939	12804	ciliary neurotrophic factor receptor	protein_coding	mmu04630,mmu04060	JAK-STAT signaling pathway|Cytokine-cytokine receptor interaction	GO:0001967,GO:0003360,GO:0004896,GO:0004897,GO:0005102,GO:0005515,GO:0005886,GO:0007548,GO:0008284,GO:0009897,GO:0016020,GO:0016324,GO:0019955,GO:0043524,GO:0060538,GO:0070110,GO:0070120,GO:0097049,GO:0097059,GO:0098552,GO:2000672	suckling behavior|brainstem development|cytokine receptor activity|ciliary neurotrophic factor receptor activity|signaling receptor binding|protein binding|plasma membrane|sex differentiation|positive regulation of cell population proliferation|external side of plasma membrane|membrane|apical plasma membrane|cytokine binding|negative regulation of neuron apoptotic process|skeletal muscle organ de…	WP265,WP447	Delta-Notch signaling pathway|Adipogenesis genes	R-MMU-1280215,R-MMU-168256,R-MMU-449147,R-MMU-6783589,R-MMU-6788467	Cytokine Signaling in Immune system|Immune System|Signaling by Interleukins|Interleukin-6 family signaling|IL-6-type cytokine receptor ligand interactions
Cpa3	46.40018883592555	20.42753461686717	65.87967950021931	3.24808442674052	1.69958913266375	0.0002573360669623	0.0397612590887309	Up	0.7339699219266916	2.273664323893987	1.3143185807810849	1.32782435770227	0.2208143558233395	0.8057346319929027	0.216050235583023	12873	carboxypeptidase A3%2C mast cell	protein_coding	mmu04614,mmu04972,mmu04974	Renin-angiotensin system|Pancreatic secretion|Protein digestion and absorption	GO:0002002,GO:0004180,GO:0004181,GO:0005615,GO:0006508,GO:0008233,GO:0008237,GO:0008270,GO:0016787,GO:0031410,GO:0046872	regulation of angiotensin levels in blood|carboxypeptidase activity|metallocarboxypeptidase activity|extracellular space|proteolysis|peptidase activity|metallopeptidase activity|zinc ion binding|hydrolase activity|cytoplasmic vesicle|metal ion binding			R-MMU-2022377,R-MMU-2980736,R-MMU-392499	Metabolism of Angiotensinogen to Angiotensins|Peptide hormone metabolism|Metabolism of proteins
Cxcr3	12.931170199278563	2.947426659724357	20.418977853944217	6.422624980318546	2.6831630593544173	0.0001790925780228	0.0330516067507828	Up	0.3474415374007235	0.4738389291865794	0.3648486247457157	0.4267974116098469	0.1662938329153789	0.0195167477344785	0.0	12766	chemokine (C-X-C motif) receptor 3	protein_coding	mmu04060,mmu04061,mmu04062	Cytokine-cytokine receptor interaction|Viral protein interaction with cytokine and cytokine receptor|Chemokine signaling pathway	GO:0001525,GO:0001937,GO:0002685,GO:0004930,GO:0004950,GO:0005886,GO:0006935,GO:0006954,GO:0006955,GO:0007165,GO:0007166,GO:0007186,GO:0007189,GO:0007204,GO:0008284,GO:0009897,GO:0009986,GO:0010818,GO:0016020,GO:0016493,GO:0016494,GO:0016525,GO:0019722,GO:0019956,GO:0019957,GO:0019958,GO:0030155,GO:0038023,GO:0045766,GO:0045944,GO:0050921,GO:0051281,GO:0060326,GO:1900118,GO:1900119	angiogenesis|negative regulation of endothelial cell proliferation|regulation of leukocyte migration|G protein-coupled receptor activity|chemokine receptor activity|plasma membrane|chemotaxis|inflammatory response|immune response|signal transduction|cell surface receptor signaling pathway|G protein-coupled receptor signaling pathway|adenylate cyclase-activating G protein-coupled receptor signalin…	WP1396,WP2292,WP234,WP189	GPCRs, non-odorant |Chemokine signaling pathway|GPCRs, peptide|GPCRs, class A rhodopsin-like	R-MMU-162582,R-MMU-372790,R-MMU-373076,R-MMU-375276,R-MMU-380108,R-MMU-388396,R-MMU-418594,R-MMU-500792	Signal Transduction|Signaling by GPCR|Class A/1 (Rhodopsin-like receptors)|Peptide ligand-binding receptors|Chemokine receptors bind chemokines|GPCR downstream signalling|G alpha (i) signalling events|GPCR ligand binding
Dio2	184.3316103366249	271.90785673249303	118.649425539724	0.4366633604057734	-1.195406612494887	3.160384164679648e-06	0.0025766160611181	Down	0.6487440903509172	0.3119747384700961	0.6887387744338309	0.7055478644911454	1.31153369596465	1.6839348096715436	0.9077881932894653	13371	deiodinase%2C iodothyronine%2C type II	protein_coding	mmu04919	Thyroid hormone signaling pathway	GO:0004800,GO:0006590,GO:0016020,GO:0016491,GO:0031625,GO:0033798,GO:0042403,GO:0042404,GO:0042446,GO:0044255,GO:0050873,GO:0070460,GO:0120162	thyroxine 5'-deiodinase activity|thyroid hormone generation|membrane|oxidoreductase activity|ubiquitin protein ligase binding|thyroxine 5-deiodinase activity|thyroid hormone metabolic process|thyroid hormone catabolic process|hormone biosynthetic process|cellular lipid metabolic process|brown fat cell differentiation|thyroid-stimulating hormone secretion|positive regulation of cold-induced thermo…	WP108	Selenium metabolism / selenoproteins	R-MMU-1430728,R-MMU-209776,R-MMU-209968,R-MMU-350864,R-MMU-71291	Metabolism|Metabolism of amine-derived hormones|Thyroxine biosynthesis|Regulation of thyroid hormone activity|Metabolism of amino acids and derivatives
Gimap3	50.89976785001591	28.259091338452983	67.8802752336881	2.3940534233065813	1.2594553463831353	5.618639068577739e-05	0.0174151836024356	Up	1.0135286287864151	1.288449782912295	0.9362702347940296	0.7858173321706541	0.4712390791747589	0.483114570842708	0.2685066284462577	83408	GTPase%2C IMAP family member 3	protein_coding			GO:0000002,GO:0000166,GO:0001659,GO:0002729,GO:0002925,GO:0005515,GO:0005525,GO:0005739,GO:0005741,GO:0005783,GO:0010524,GO:0016020,GO:0032689,GO:0032831,GO:0043011,GO:0043029,GO:0043066,GO:0045019,GO:0045588,GO:0045838,GO:0045954,GO:0046902,GO:0050868,GO:0050995	mitochondrial genome maintenance|nucleotide binding|temperature homeostasis|positive regulation of natural killer cell cytokine production|positive regulation of humoral immune response mediated by circulating immunoglobulin|protein binding|GTP binding|mitochondrion|mitochondrial outer membrane|endoplasmic reticulum|positive regulation of calcium ion transport into cytosol|membrane|negative regul…
Gm15246	19.22493265027041	32.77278174364075	9.064045830242666	0.276788589240371	-1.853143626571892	3.938092664882257e-05	0.0137600172480508	Down	0.0836225443782929	0.051319792478541	0.0831904085842837	0.0924497893484442	0.3041805041617933	0.2790201277484138	0.2326117601038865	101055907	predicted gene 15246	protein_coding			GO:0003674,GO:0005575,GO:0008150	molecular_function|cellular_component|biological_process
Gm34773	3.155809147069589	7.36355467649571	0.0	0.0246815590718326	-5.340422661002156	0.0003445201053966	0.048348596102422	Down	0.0	0.0	0.0	0.0	0.1468855825432832	0.0930902582157392	0.4110291685454489	102638137	predicted gene%2C 34773	non_coding
Gm36201	27.651452997357516	44.83217724458237	14.765909811938872	0.3294294756328512	-1.6019584492133307	9.855796284415564e-05	0.0244552301718085	Down	0.2398255828733437	0.2230042228446256	0.1084482897444822	0.0876501528804676	0.5008855077306091	0.4629353381539463	0.4829318059892473	102640031	predicted gene%2C 36201	non_coding
Gm39673	26.233072303414502	42.8367516146798	13.780312819965534	0.3223733489320404	-1.6331956157636285	4.4345626679117104e-05	0.0151848294874632	Down	0.0689494391166321	0.0617090775106198	0.0385836353175838	0.073629108062642	0.1732544692776387	0.1568597330056801	0.2131064124757311	105243973	predicted gene%2C 39673	non_coding
Gm40604	30.34824242926966	14.547677871004751	42.19866584796836	2.883621987058509	1.5278820546134548	4.719836891945569e-05	0.0157350376172503	Up	1.1066157995170476	0.9350458239196308	1.0530320533856938	1.063852881921369	0.4605676515377309	0.2432412633987298	0.3469857153042912	105245110	predicted gene%2C 40604	non_coding
Gm6377	31.811324224313697	17.313495750535154	42.68469557964761	2.4816502086564616	1.311299780335337	0.000295995706395	0.0436874352516308	Up	0.4102550090459216	0.4536515750691457	0.562564371709515	0.5126250953051056	0.180436955521217	0.1793784911375995	0.2056218200704116	622976	predicted gene 6377	protein_coding			GO:0003674,GO:0005575,GO:0035751	molecular_function|cellular_component|regulation of lysosomal lumen pH
H2-Aa	3042.2660673516925	1907.2131382184696	3893.55576420161	2.041391496233393	1.0295528876678557	3.0246040020106823e-13	5.178424511842487e-09	Up	129.37835425787105	120.11174497879894	95.5667961201065	93.9199555827348	61.0670038102519	40.89556276322339	54.463046621013966	14960	histocompatibility 2%2C class II antigen A%2C alpha	protein_coding	mmu04514,mmu04145,mmu04640,mmu04612,mmu04658,mmu04659,mmu04672,mmu05166,mmu05164,mmu05168,mmu05169,mmu05150,mmu05152,mmu05145,mmu05140,mmu05310,mmu05322,mmu05323,mmu05320,mmu05321,mmu05330,mmu05332,mmu05416,mmu04940	Cell adhesion molecules|Phagosome|Hematopoietic cell lineage|Antigen processing and presentation|Th1 and Th2 cell differentiation|Th17 cell differentiation|Intestinal immune network for IgA production|Human T-cell leukemia virus 1 infection|Influenza A|Herpes simplex virus 1 infection|Epstein-Barr virus infection|Staphylococcus aureus infection|Tuberculosis|Toxoplasmosis|Leishmaniasis|Asthma|Syst…	GO:0002250,GO:0002376,GO:0002503,GO:0002504,GO:0005515,GO:0005764,GO:0005765,GO:0005886,GO:0006955,GO:0009897,GO:0016020,GO:0019882,GO:0019886,GO:0023026,GO:0031902,GO:0034341,GO:0042130,GO:0042605,GO:0042613,GO:0044877,GO:0045582,GO:0048002,GO:0050778,GO:0050870	adaptive immune response|immune system process|peptide antigen assembly with MHC class II protein complex|antigen processing and presentation of peptide or polysaccharide antigen via MHC class II|protein binding|lysosome|lysosomal membrane|plasma membrane|immune response|external side of plasma membrane|membrane|antigen processing and presentation|antigen processing and presentation of exogenous …
Hapln1	13.139676758009765	2.101221222610578	21.418518409559148	9.554939934308376	3.2562468039460275	0.0001123964617406	0.0256624662708965	Up	0.0301177395094045	0.1971571856894766	0.173780181283531	0.12713394580793	0.0345961697906445	0.0	0.0062057874107536	12950	hyaluronan and proteoglycan link protein 1	protein_coding			GO:0001501,GO:0002052,GO:0005540,GO:0005576,GO:0005615,GO:0007155,GO:0007417,GO:0010001,GO:0030021,GO:0031012,GO:0045202,GO:0062023,GO:0072534	skeletal system development|positive regulation of neuroblast proliferation|hyaluronic acid binding|extracellular region|extracellular space|cell adhesion|central nervous system development|glial cell differentiation|extracellular matrix structural constituent conferring compression resistance|extracellular matrix|synapse|collagen-containing extracellular matrix|perineuronal net			R-MMU-1474244,R-MMU-3000178	Extracellular matrix organization|ECM proteoglycans
Lama3	93.90881716181082	131.80458773776414	65.48698922984586	0.4962112147915977	-1.010973753164907	0.0002108061191404	0.0347039573634916	Down	0.148525257150733	0.1172703975120014	0.2695930401722552	0.1649893341519474	0.4614467449241294	0.3214278502208805	0.2523468201732945	16774	laminin%2C alpha 3	protein_coding	mmu04151,mmu04512,mmu04510,mmu05200,mmu05222,mmu05165,mmu05146,mmu05145	PI3K-Akt signaling pathway|ECM-receptor interaction|Focal adhesion|Pathways in cancer|Small cell lung cancer|Human papillomavirus infection|Amoebiasis|Toxoplasmosis	GO:0001738,GO:0005102,GO:0005178,GO:0005201,GO:0005576,GO:0005604,GO:0005608,GO:0005610,GO:0005783,GO:0005912,GO:0007155,GO:0007411,GO:0009887,GO:0009888,GO:0016477,GO:0030056,GO:0030155,GO:0030334,GO:0031581,GO:0045995,GO:0062023,GO:0098609	morphogenesis of a polarized epithelium|signaling receptor binding|integrin binding|extracellular matrix structural constituent|extracellular region|basement membrane|laminin-3 complex|laminin-5 complex|endoplasmic reticulum|adherens junction|cell adhesion|axon guidance|animal organ morphogenesis|tissue development|cell migration|hemidesmosome|regulation of cell adhesion|regulation of cell migrat…	WP85,WP2841,WP488	Focal adhesion|Focal adhesion: PI3K-Akt-mTOR signaling pathway|Alpha 6 beta 4 integrin signaling pathway
Lmntd1	45.75251753106328	17.250270363755373	67.1292029065442	3.796201581413527	1.9245566026814909	2.5653453023998265e-05	0.0104574468862827	Up	0.2673330146941942	0.4511768456893301	0.4587663706963643	0.658276791062307	0.262301553298296	0.0608181674075713	0.0413131567331771	74071	lamin tail domain containing 1	protein_coding			GO:0003674,GO:0005634,GO:0005635,GO:0005737,GO:0005882,GO:0008283	molecular_function|nucleus|nuclear envelope|cytoplasm|intermediate filament|cell population proliferation
Mcpt4	68.94350823170737	40.50684824693273	90.27100322028836	2.2474694103238364	1.1683014797555475	0.0002074489367299	0.0347039573634916	Up	2.9175145528637523	3.3371343036349086	2.4343026104644765	2.9007331150496984	0.7507485329990032	1.903178612410668	1.0342477540152148	17227	mast cell protease 4	protein_coding	mmu04614,mmu05415	Renin-angiotensin system|Diabetic cardiomyopathy	GO:0002002,GO:0004252,GO:0005615,GO:0005622,GO:0005737,GO:0006508,GO:0008233,GO:0008236,GO:0016787,GO:0043231	regulation of angiotensin levels in blood|serine-type endopeptidase activity|extracellular space|intracellular anatomical structure|cytoplasm|proteolysis|peptidase activity|serine-type peptidase activity|hydrolase activity|intracellular membrane-bounded organelle
Mdk	41.77918127464547	21.292383760771425	57.14427941005104	2.6922688937834747	1.428822508148346	0.0001282304754665	0.0274429246307956	Up	1.7203814771424557	1.1731235750050957	1.7114910706001647	2.4571110459271908	0.5778356055735768	0.915523239206298	0.4042385991914424	17242	midkine	protein_coding			GO:0001662,GO:0002232,GO:0002286,GO:0002690,GO:0005515,GO:0005576,GO:0007010,GO:0007162,GO:0007275,GO:0007614,GO:0008083,GO:0008201,GO:0009611,GO:0010667,GO:0010718,GO:0010759,GO:0010838,GO:0010976,GO:0010996,GO:0016477,GO:0021542,GO:0021681,GO:0021766,GO:0021987,GO:0030154,GO:0030279,GO:0030325,GO:0030335,GO:0030421,GO:0032330,GO:0032735,GO:0035374,GO:0035556,GO:0042246,GO:0042995,GO:0043524,GO:…	behavioral fear response|leukocyte chemotaxis involved in inflammatory response|T cell activation involved in immune response|positive regulation of leukocyte chemotaxis|protein binding|extracellular region|cytoskeleton organization|negative regulation of cell adhesion|multicellular organism development|short-term memory|growth factor activity|heparin binding|response to wounding|negative regulat…			R-MMU-162582,R-MMU-201556,R-MMU-9006934	Signal Transduction|Signaling by ALK|Signaling by Receptor Tyrosine Kinases
Ms4a4b	37.205398341236894	20.80154923662248	49.50828516969771	2.3666816963886737	1.242865685827102	0.0002891906954975	0.0434318762948514	Up	1.110074332163948	0.9840437730138684	1.4724504089691648	1.4379950915681323	0.6611834578151666	0.4739050794207661	0.4066343433181345	60361	membrane-spanning 4-domains%2C subfamily A%2C member 4B	protein_coding			GO:0005794,GO:0005886	Golgi apparatus|plasma membrane
Neb	185.95986806227424	269.7861331139852	123.09016927349109	0.4570721940783326	-1.1295060394227312	1.382211865117611e-07	0.0002151349940243	Down	0.17809200849877	0.1379599447254856	0.1276678306414762	0.2158436292072046	0.3046044180690141	0.3389562954346107	0.3925934396401358	17996	nebulin	protein_coding			GO:0005515,GO:0005865,GO:0030016,GO:0030018,GO:0030832,GO:0032991,GO:0043292,GO:0045214,GO:0051015,GO:0071691	protein binding|striated muscle thin filament|myofibril|Z disc|regulation of actin filament length|protein-containing complex|contractile fiber|sarcomere organization|actin filament binding|cardiac muscle thin filament assembly			R-MMU-390522,R-MMU-397014	Striated Muscle Contraction|Muscle contraction
Nmb	116.07355132328242	64.32572998728092	154.88441732528352	2.423890491979814	1.2773245213164677	7.543860202349379e-05	0.0205013381784799	Up	6.238410989178648	8.813951873539956	4.196980156547803	9.15682857080199	1.5036668594459806	3.630340705754453	3.1904562895944424	68039	neuromedin B	protein_coding	mmu04080	Neuroactive ligand-receptor interaction	GO:0002376,GO:0005184,GO:0005576,GO:0005615,GO:0007204,GO:0007218,GO:0008284,GO:0031710,GO:0032715,GO:0032727,GO:0042995,GO:0043005,GO:0045087,GO:0046887,GO:0046888,GO:0050482,GO:0090290,GO:0140374,GO:0160023,GO:0160025,GO:1903942	immune system process|neuropeptide hormone activity|extracellular region|extracellular space|positive regulation of cytosolic calcium ion concentration|neuropeptide signaling pathway|positive regulation of cell population proliferation|neuromedin B receptor binding|negative regulation of interleukin-6 production|positive regulation of interferon-alpha production|cell projection|neuron projection|…			R-MMU-162582,R-MMU-372790,R-MMU-373076,R-MMU-375276,R-MMU-388396,R-MMU-416476,R-MMU-500792	Signal Transduction|Signaling by GPCR|Class A/1 (Rhodopsin-like receptors)|Peptide ligand-binding receptors|GPCR downstream signalling|G alpha (q) signalling events|GPCR ligand binding
Polq	361.65013219206224	508.1441503602932	251.77961856588905	0.4958235254753784	-1.0121013698897785	9.916758068961685e-08	0.0002122310186233	Down	0.9955968750201952	0.6719875128634091	0.8292155727781619	0.4915884267430858	1.5320559103940516	1.3607434445737443	1.464033788641715	77782	polymerase (DNA directed)%2C theta	protein_coding			GO:0000166,GO:0003676,GO:0003677,GO:0003682,GO:0003887,GO:0005524,GO:0005634,GO:0005654,GO:0005694,GO:0005794,GO:0005829,GO:0006260,GO:0006261,GO:0006281,GO:0006284,GO:0006302,GO:0006974,GO:0016446,GO:0016740,GO:0016779,GO:0017116,GO:0042802,GO:0051260,GO:0051575,GO:0097681,GO:2000042	nucleotide binding|nucleic acid binding|DNA binding|chromatin binding|DNA-directed DNA polymerase activity|ATP binding|nucleus|nucleoplasm|chromosome|Golgi apparatus|cytosol|DNA replication|DNA-templated DNA replication|DNA repair|base-excision repair|double-strand break repair|DNA damage response|somatic hypermutation of immunoglobulin genes|transferase activity|nucleotidyltransferase activity|s…			R-MMU-5685939,R-MMU-5693532,R-MMU-5693538,R-MMU-73894	HDR through MMEJ (alt-NHEJ)|DNA Double-Strand Break Repair|Homology Directed Repair|DNA Repair
Retnla	21.631056824742924	4.9702708397731845	34.12664631347022	7.067818955474744	2.82126508525116	8.016486498172826e-06	0.0050833431605635	Up	1.3777780250838303	0.939503187999022	1.7133226108060802	3.9811355599341978	0.1099062547384862	0.2902259436670612	0.4140097582789649	57262	resistin like alpha	protein_coding			GO:0005179,GO:0005576,GO:0005615	hormone activity|extracellular region|extracellular space
Sbk3	80.62202022585575	40.79845213405359	110.48969629470736	2.685736609751611	1.4253178265682358	9.028913361804836e-05	0.0236549051045481	Up	0.3128008477200039	0.4121352539024388	0.8175183084621818	0.8578900856646641	0.3603285379617613	0.1715394857208659	0.1310906379918567	381835	SH3 domain binding kinase family%2C member 3	protein_coding			GO:0000166,GO:0004672,GO:0004674,GO:0005524,GO:0005575,GO:0006468,GO:0016301,GO:0016310,GO:0016740	nucleotide binding|protein kinase activity|protein serine/threonine kinase activity|ATP binding|cellular_component|protein phosphorylation|kinase activity|phosphorylation|transferase activity
Serpinb1c	22.679332990795288	37.16871330655163	11.812297753978047	0.3185290822368891	-1.6505029959269275	0.0002090706923109	0.0347039573634916	Down	0.1611976452358028	0.1868644208483348	0.1069097499937819	0.0648050049021935	0.3394734196965735	0.4455018447390369	0.3875074035102421	380839	serine (or cysteine) peptidase inhibitor%2C clade B%2C member 1c	protein_coding			GO:0004867,GO:0005515,GO:0005576,GO:0005615,GO:0005737,GO:0010466,GO:0010951,GO:0030414,GO:0032691,GO:0036464,GO:0044342	serine-type endopeptidase inhibitor activity|protein binding|extracellular region|extracellular space|cytoplasm|negative regulation of peptidase activity|negative regulation of endopeptidase activity|peptidase inhibitor activity|negative regulation of interleukin-1 beta production|cytoplasmic ribonucleoprotein granule|type B pancreatic cell proliferation
Sh3gl2	118.49626717549164	178.5890065971341	73.42671260925981	0.4101082022181803	-1.2859234968424271	1.4548890613104802e-08	5.30327140448037e-05	Down	0.8517855881166121	0.9829436483442652	0.8799755054867936	0.5707276217007524	2.6551789888597663	1.5679140256252444	1.6538554373443457	20404	SH3-domain GRB2-like 2	protein_coding	mmu04144	Endocytosis	GO:0001933,GO:0002090,GO:0005515,GO:0005737,GO:0005768,GO:0005769,GO:0006897,GO:0008289,GO:0010629,GO:0016020,GO:0016191,GO:0019901,GO:0030672,GO:0031175,GO:0042802,GO:0042995,GO:0043025,GO:0044325,GO:0045202,GO:0048471,GO:0048488,GO:0060988,GO:0097441,GO:0097484,GO:0097749,GO:0097753,GO:0098684,GO:0098685,GO:0098686,GO:0098793,GO:0098794,GO:0098974,GO:0098978,GO:0099050,GO:0099523,GO:1903527,GO:…	negative regulation of protein phosphorylation|regulation of receptor internalization|protein binding|cytoplasm|endosome|early endosome|endocytosis|lipid binding|negative regulation of gene expression|membrane|synaptic vesicle uncoating|protein kinase binding|synaptic vesicle membrane|neuron projection development|identical protein binding|cell projection|neuronal cell body|transmembrane transpor…	WP572	EGFR1 signaling pathway	R-MMU-1266738,R-MMU-1280218,R-MMU-162582,R-MMU-166520,R-MMU-168256,R-MMU-177504,R-MMU-177929,R-MMU-182971,R-MMU-187037,R-MMU-199991,R-MMU-199992,R-MMU-2132295,R-MMU-373760,R-MMU-422475,R-MMU-432720,R-MMU-432722,R-MMU-437239,R-MMU-5653656,R-MMU-6806834,R-MMU-6807004,R-MMU-8856825,R-MMU-8856828,R-MMU-9006934,R-MMU-9675108	Developmental Biology|Adaptive Immune System|Signal Transduction|Signaling by NTRKs|Immune System|Retrograde neurotrophin signalling|Signaling by EGFR|EGFR downregulation|Signaling by NTRK1 (TRKA)|Membrane Trafficking|trans-Golgi Network Vesicle Budding|MHC class II antigen presentation|L1CAM interactions|Axon guidance|Lysosome Vesicle Biogenesis|Golgi Associated Vesicle Biogenesis|Recycling path…
Snhg11	37.73216591874529	63.20315523090136	18.628923934628247	0.2953206374899771	-1.7596459169996197	1.8680118520359984e-06	0.0015991115459354	Down	0.0964515931121056	0.0571161273269673	0.0959531607087048	0.1377556536046136	0.2964217319896032	0.4157564915800683	0.2353492636552888	319317	small nucleolar RNA host gene 11	non_coding			GO:0003674,GO:0005575,GO:0008150	molecular_function|cellular_component|biological_process
Spon2	72.52789044435926	121.6566371254742	35.681330433523115	0.2947536953082815	-1.7624181945932196	2.436294627647755e-07	0.0003208600024612	Down	0.5444009971209998	0.3531170329840274	0.686891715650515	0.3603202602620891	0.8897284880176302	1.7856030204938909	1.983570236865168	100689	spondin 2%2C extracellular matrix protein	protein_coding			GO:0001530,GO:0002376,GO:0002448,GO:0003823,GO:0005102,GO:0005515,GO:0005576,GO:0005615,GO:0007155,GO:0008228,GO:0031012,GO:0032496,GO:0032635,GO:0032640,GO:0032755,GO:0032760,GO:0042742,GO:0043152,GO:0045087,GO:0046872,GO:0050832,GO:0051607,GO:0060907,GO:0071222,GO:1990874	lipopolysaccharide binding|immune system process|mast cell mediated immunity|antigen binding|signaling receptor binding|protein binding|extracellular region|extracellular space|cell adhesion|opsonization|extracellular matrix|response to lipopolysaccharide|interleukin-6 production|tumor necrosis factor production|positive regulation of interleukin-6 production|positive regulation of tumor necrosis…			R-MMU-392499,R-MMU-5173105,R-MMU-5173214,R-MMU-597592	Metabolism of proteins|O-linked glycosylation|O-glycosylation of TSR domain-containing proteins|Post-translational protein modification
Tbx15	53.65759137846774	85.3600779711857	29.880726433929297	0.3511449199126443	-1.5098615313376682	0.000151835982641	0.0299973334903124	Down	0.4524493046299398	0.2313929873147955	0.2170178926122477	0.0893232355983667	0.5413826569909566	0.5963524033945499	0.8740086338277314	21384	T-box 15	protein_coding			GO:0000122,GO:0000976,GO:0000978,GO:0000981,GO:0001227,GO:0001708,GO:0003677,GO:0003700,GO:0005515,GO:0005634,GO:0006355,GO:0006357,GO:0042803,GO:0045893,GO:0048701,GO:0048704,GO:0090571,GO:1990837	negative regulation of transcription by RNA polymerase II|transcription cis-regulatory region binding|RNA polymerase II cis-regulatory region sequence-specific DNA binding|DNA-binding transcription factor activity, RNA polymerase II-specific|DNA-binding transcription repressor activity, RNA polymerase II-specific|cell fate specification|DNA binding|DNA-binding transcription factor activity|protei…					T-box
Tpsb2	50.74601505590636	23.67370434792507	71.05024808689231	3.036750050125506	1.6025281675490834	1.6425867464478446e-05	0.0074007178120877	Up	1.566373872140595	2.6518498680389784	1.2896104799249937	2.3342950606364017	0.36192607538665	0.8191942722985049	0.6677643107446062	17229	tryptase beta 2	protein_coding	mmu05164	Influenza A	GO:0004252,GO:0005515,GO:0005576,GO:0005615,GO:0006508,GO:0006954,GO:0008201,GO:0008233,GO:0008236,GO:0016787,GO:0042802	serine-type endopeptidase activity|protein binding|extracellular region|extracellular space|proteolysis|inflammatory response|heparin binding|peptidase activity|serine-type peptidase activity|hydrolase activity|identical protein binding
